# Supplementary material for: Mechanism of chiral proofreading during translation of the genetic code
Source: eLife. 2013 Dec 3;2:e01519. doi: 10.7554/eLife.01519 (PMC3845328; doi:10.7554/eLife.01519)
Supplement: Supplementary file 1. — (A) Interaction distances (Å) of the aminoacyl moiety of D-Tyr3AA with active site residues; (B) Atomic B-factors (Å2) of D-Tyr3AA atoms in all monomers from crystal forms I and II; (C) Various aspects of post-transfer substrate analog-bound structures of proofreading domains from earlier work and the current study along with ADP-bound structure of PfDTD (Bhatt et al., 2010) and docked substrate model (Lim et al., 2003). [file elife01519s001.xlsx]

## Sheet: Sheet A
Interaction distances (Å) of the aminoacyl moiety of D-Tyr3AA with active site residues
Interaction (Ligand…Enzyme)	Crystal I monomer A	Crystal I monomer B	Crystal II monomer A	Crystal II monomer B	Crystal II monomer C	Crystal II monomer D	Crystal II monomer E	Crystal II monomer F	Crystal II monomer G	Crystal II monomer H
C=O…N (Phe89)	3.03	3.15	3.07	3.02	3.21	2.97	3.29	2.91	3.13	3.37
C=O…NH2(Gln88)	3.06	3.11	3.12	3.18	2.95	3.06	3.39	2.96	3.06	3.21
α-NH2…O(Gly149*)	3.15	3.16	3.25	3	3.03	3.11	3.03	3.8	2.99	3.08
Cα…NH2(Gln88)	3.42	3.4	3.37	3.42	3.51	3.45	3.45	3.7	3.41	3.68
Cβ…O(Pro150*)	2.82	2.95	2.98	2.8	2.94	3.84	2.88	3.01	2.85	3.04
*indicates a cross-subunit interaction

## Sheet: Sheet B
Atomic B-factors (Å2) of D-Tyr3AA atoms in all monomers from crystal forms I and II (Atoms belonging to adenine, ribose and amino acid are shown in blue, yellow and red respectively)
Ligand Atoms	Crystal I monomer A	Crystal I monomer B	Crystal II monomer A	Crystal II monomer B	Crystal II monomer C	Crystal II monomer D	Crystal II monomer E	Crystal II monomer F	Crystal II monomer G	Crystal II monomer H
N6	30.21	30.01	40.34	34.31	32.14	43.18	40.52	47.04	34.54	39.87
C6	31.79	31.73	41.97	38.59	39.46	46.44	45.61	46.6	39.82	41.22
N1	31.67	32.24	45	37.16	38.1	44.16	43.67	44.47	38.45	42.36
C2	31.58	32.61	45.54	37.93	37.71	42.39	45.37	43.93	40.24	41.62
N3	32.37	32.86	44.61	38.07	37.24	43.23	44.82	45.79	41.9	38.05
C4	31.95	32.7	44.56	40.13	40.72	43.93	45.65	48.91	43.09	38.31
C5	32.08	31.74	40.62	37.2	38.35	45.34	42.35	47.46	41.43	40.69
N7	33.1	32.19	41.36	34.64	40.5	44.58	44.33	47.39	40.04	40.76
C8	31.63	32.23	44.37	35.09	41.47	45.93	44.64	47.92	40.37	42.61
N9	32.08	32.66	45.28	38.51	42.9	48.04	44.88	46.36	43.28	43.03
C1'	33.92	32.5	43.8	41.58	45.59	47.38	45.5	47.85	49.28	42.37
O4'	36.18	33.59	44.21	39.65	48.28	47.88	46.8	49.8	55.42	49.56
C4'	36.74	34.33	45.54	44.35	50.74	47.17	52.83	50.5	59.74	49.51
C5'	39.32	35.49	48.95	46.95	48.36	48.16	53.05	54.73	60.19	53.42
O5'	41.64	38.61	53.22	52.91	51.13	54.48	61.13	55.19	66.57	54.27
C2'	34.37	32.4	46.82	41.71	47.24	49.46	49.45	50.32	53.13	44.33
O2'	34.24	30.41	41.22	42.42	46.76	45.81	42.72	47.44	51.47	45.41
C3'	36.03	33.48	45.31	44.77	48.96	47.5	52.54	49.11	57.28	48.53
N8	35.36	34.31	49.25	44.48	48.47	47.26	61.13	50.05	62.54	52.27
C	38.59	36.32	52.18	48.29	53.61	52.09	65.91	52.34	65.76	57.12
O	36.09	31.11	46.67	44.21	43.81	44.42	56.07	48.67	56.09	51.33
CA	40.25	39.49	55.32	53.46	55.5	58.55	69.44	59.08	68.37	58.28
N	41.25	38.91	53.47	61.48	59.89	61.53	74.11	62.39	64.66	65.23
CB	43.32	44.57	59.38	60.94	65.46	65.52	75.67	66.57	82.34	63.91
CG	46.93	50.41	65.55	70.06	74.64	77.32	83.4	77.07	97.26	75.26
CD1	49.07	51.43	70.21	72.2	82.64	83.06	91.03	84.59	103.23	82.46
CD2	48.03	52.05	72.71	75.95	79.42	81.34	89.2	86.53	104.36	81.95
CE1	51.22	54.81	75.11	80.52	87.05	84.05	95.94	94.33	108.39	89.43
CE2	51.81	55.92	77.09	82.87	87.06	91.27	96.62	97.12	110.85	91.92
CZ	52.68	57.55	75.26	80.81	90	91.36	101.92	99.91	113.53	92.04
OH	55.33	59.49	69.05	78.65	88.12	96.3	107.21	95.98	112.42	89.55

## Sheet: Sheet C
Various aspects of post-transfer substrate analog-bound structures of proofreading domains from earlier work and the current study along with ADP-bound structure of PfDTD (Bhatt et al., 2010) and docked substrate model (Lim et al., 2003).
	Structure (PDB code(s))	Resolution (Å)	% Burried Surface Area of the ligand	No. of interactions		Conservation of residues in the binding pocket			No. of observations out of total no. of monomers
				With Prot	With Water	Invariant residues	Highly conserved residues	Highly variable residues
Class I synthetases	Thermus thermophilus IleRS with L-Val2AA (1WNZ)	1.7	0.78	8	4	Thr228 Thr229 Thr230 Asp328 Val318 Thr233			1 out of 1
	Thermus thermophilus LeuRS with L-Nva2AA (1OBC)	2.1	0.868	9	9	Asp347	Thr247 Thr248 Ile337 Thr252		1 out of 1
Class II synthetases	E. coli ThrRS with L-Ser3AA (1TKY)	1.48	0.801	7	6	His73 His77 Cys182 Asp180	Ile164 Asp168		1 out of 1
	Pab-NTD with L-Ser3AA, L-Thr3AA, Gly3AA (2HL0, 2HL1, 3PD2, 3PD3, 3PD4)	1.86, 2.25, 1.86, 1.86, 2.40	88.9% to 95.3%	8-10	4-8	Phe117 Gly118 His83 Lys121	Glu134		9 out of 9
	H. influenzae DTD with docked substrate	-	0.588	4	0	Thr80 Gln78			-
	PfDTD with ADP (3KO3, 3KO4, 3KO5) Bhatt et al,2010	2.80, 2.70, 2.09	43.4% to 49.6%	4-5	2-4	Phe89		Thr71 Trp72 His104	7 out of 18, Only adenine base modeled in 1 subunit
	PfDTD with D-Tyr3AA (present study)	1.86, 2.20	79.1% to 84.5%	7-10	0-4	Phe137 Met141 Gly149 Pro150	Gly138 Gln88 Ser87		10 out of 10
